# Supplementary material for: Impaired Cardiac Sympathetic Innervation Increases the Risk of Cardiac Events in Heart Failure Patients with Left Ventricular Hypertrophy and Mechanical Dyssynchrony
Source: J Clin Med. 2021 Oct 28;10(21):5047. doi: 10.3390/jcm10215047 (PMC8584654; doi:10.3390/jcm10215047)
Supplement: Supplementary file 1 [file jcm-10-05047-s001.zip]

Archive with 1 entries (1 files):
- jcm-1402420-supplementary.pdf
